# Supplementary material for: Balancing adaptations and fidelity of implementation strategies to optimize primary healthcare in Ethiopia: Lessons from embedded implementation research
Source: PLoS One. 2026 Jul 23;21(7):e0353519. doi: 10.1371/journal.pone.0353519 (PMC13395445; doi:10.1371/journal.pone.0353519)
Supplement: S1 File — (XLSX) [file pone.0353519.s001.xlsx]

## Sheet: CAR_ANC4
Period	Setting	CAR (%)	ANC4 (%)
Apr-Jun 22	Agrarian	70	70
Apr-Jun 22	Pastoral	40	65
Jul-Sep 22	Agrarian	80	75
Jul-Sep 22	Pastoral	40	64
Oct-Dec 22	Agrarian	85	74
Oct-Dec 22	Pastoral	43	68
Jan-Mar 23	Agrarian	79	63
Jan-Mar 23	Pastoral	36	80
Apr-Jun 23	Agrarian	85	68
Apr-Jun 23	Pastoral	35	70
Jul-Sep 23	Agrarian	88	70
Jul-Sep 23	Pastoral	40	70
Oct-Dec 23	Agrarian	84	74
Oct-Dec 23	Pastoral	43	84
Jan-Mar 24	Agrarian	83	67
Jan-Mar 24	Pastoral	45	88

## Sheet: NoC functionality
	NoC Functioanlity
Period	Agrarian (%)	Pastoral (%)
Jan-Mar 2023	56	38
Apr-Jun 2023	67	50
Jul-Sep 2023	78	56
Oct-Dec 2023	82	56
Jan-Mar 2024	89	60

## Sheet: ANC8_SBA
	ANC8		SBA
Period	Agrarian(%)	Pastoral (%)	Agrarian (%)	Pastoral (%)
Oct-Dec 21	2	0	53	51
Jan-Mar 22	10	5	48	48
Apr-Jun 22	5	4	59	49
Jul-Sep 22	5	5	59	50
Oct-Dec 22	8	8	60	52
Jan-Mar 23	15	10	59	53
Apr-Jun 23	30	20	62	46
Jul-Sep 23	50	17	70	60
Oct-Dec 23	60	35	69	54
Jan-Mar 24	55	40	63	58
Apr-Jun 24	62	55	65	58
